# Supplementary material for: Comparative Study of Algal Responses and Adaptation Capability to Ultraviolet Radiation with Different Nutrient Regimes
Source: Int J Environ Res Public Health. 2022 Apr 30;19(9):5485. doi: 10.3390/ijerph19095485 (PMC9104955; doi:10.3390/ijerph19095485)
Supplement: Supplementary file 1 [file ijerph-19-05485-s001.zip]

Archive with 1 entries (1 files):
- ijerph-1631771-supplementary.pdf
